# Supplementary material for: Effects of the duration of postresuscitation hyperoxic ventilation on neurological outcome and survival in an asphyxial cardiac arrest rat model
Source: Sci Rep. 2019 Nov 11;9:16500. doi: 10.1038/s41598-019-52477-y (PMC6848183; doi:10.1038/s41598-019-52477-y)
Supplement: Supplementary file 2 — Dataset 1 [file 41598_2019_52477_MOESM2_ESM.xlsx]

## Sheet: HEME
Group	Animal number	Sex	B.W. (g)	Baseline					CPR parameters					PR60					PR120					PR180					PR240					PR300					PR360					EEG		Survival time (hr)	NDS
				HR	MAP	Temp	EtCO2	LVEF	induce time (s)	arrest time (min)	CPR time (s)	EPI (ug)	DF time	HR	MAP	Temp	EtCO2	LVEF	HR	MAP	Temp	EtCO2	LVEF	HR	MAP	Temp	EtCO2	LVEF	HR	MAP	Temp	EtCO2	LVEF	HR	MAP	Temp	EtCO2	LVEF	HR	MAP	Temp	EtCO2	LVEF	OTOB (min)	TTNT (min)		24h	48h	72h
NNC	NNC_1	M	268.2	360	112	37.31	37.3	0.703578	142	7	62	6.4	0	296.5	47	37.67	15.6	0.57205																										23.2		1.2	500	500	500
NNC	NNC_2	M	366	386	134	37.69	37.6	0.765308	156	7	59	8.1	0	328.5	87	37.38	32.8	0.645972	288	87	37.78	27.2	0.652165	285	97	37.58	34.1	0.678585	300	94	37.23	34.4	0.659561	277.5	73	37.76	29.5	0.656131	315	113	37.48	30.1	0.633573	23	190.8	96	310	210	150
NNC	NNC_3	M	307.3	442.5	127	37.53	37.4	0.8166	193	7	72	6.2	0	412.5	71	37.68	31.5	0.684353	350	90	37.66	39.9	0.618956	337.5	94	38.06	43.7	0.683837	345	98	36.58	33.8	0.612552	396	103	37.61	37.5	0.663223	370.5	93	36.88	36.7	0.645647	23.8	208.8	96	335	265	230
NNC	NNC_4	M	297.2	418.5	128	37.54	37.6	0.768859	157	7	66	6.3	1	370.5	80	37.51	30.2	0.50848	330	62	37.48	26.6	0.63323	390	97	37.27	25.3	0.666881	360	80	37.09	27.9	0.670525	390	75	37.44	26.8	0.663307	396	83	37.54	30.8	0.684353	20.5	209.2	86	420	375	355
NNC	NNC_5	M	339	442.5	129	37.47	37.3	0.820486	156	7	178	15.8	1																																	0.7	500	500	500
NNC	NNC_6	M	303.3	445.5	115	37.39	37.4	0.83386	182	7	110	6.1	0	346.5	62	37.35	23.2	0.666626	369	56	37.42	20.9	0.551267	378	53	37.68	31.3	0.500143	400.5	49	37.69	25.7	0.652165	376.5	39	37.33	24.9	0.677178	345	34	37.48	29.6	0.619923	22.7	269.4	6.1	500	500	500
NNC	NNC_7	M	322.7	435	135	37.52	37.4	0.806025	157	7	72	6.8	0	342	57	37.6	36.4	0.584468	318	75	37.48	34.2	0.663296	313.5	88	37.56	33.5	0.634854	351	81	37.63	34.4	0.694574	387	94	37.65	41.4	0.690307	355.5	99	37.97	38.7	0.680751	22.3	260.1	62	435	445	500
NNC	NNC_8	M	290.6	364.5	115	37.51	37.3	0.793406	165	7	49	6.2	0	337.5	57	37.51	23	0.584468	340.5	78	37.44	24.3	0.600194	339	71	37.76	25.8	0.616059	384	79	37.29	24.8	0.670324	384	93	37.33	26.6	0.64529	330	99	37.55	31.3	0.637759	23.3	224.3	96	400	325	240
NNC	NNC_9	M	327	397.5	138	37.61	38.1	0.805345	180	7	39	7.2	0	352.5	97	37.64	24	0.681639	305	80	37.69	28.6	0.623663	301.5	100	37.06	31.3	0.636537	307.5	104	37	30.2	0.667235	285	113	37.51	27.7	0.688587	300	107	37.34	26.2	0.629211	25.8	210	96	455	455	440
NNC	NNC_10	M	307.5	450	122	37.74	37.4	0.798526	150	7	45	6.2	0	385.5	61	38.1	30.9	0.659561	342	57	37.25	31.8	0.647783	367.5	66	38.04	34.3	0.659561	382.5	70	37.55	31.8	0.646891	400.5	72	37.71	25.7	0.655456	421.5	70	37.98	25.7	0.695328	24.3	251.9	16	500	500	500
NNC	NNC_11	M	311.3	390	116	37.35	37.6	0.809995	175	7	65	6.2	0	354	58	37.64	25.9	0.575717	352.5	83	37.61	36.1	0.637759	330	95	37.43	28.1	0.609273	315	97	37.44	28.8	0.603236	312	80	37.32	31.1	0.6699	294	89	37.34	30	0.703634	24.7	211	78.5	435	405	365
NNC	NNC_12	M	300.2	423	127	37.4	37.2	0.800714	143	7	56	6.1	0	360	54	37.93	29.4	0.577783	400.5	97	37.41	37.5	0.6709	396	92	37.32	33.3	0.687983	397.5	97	37.48	25.2	0.659561	450	98	37.98	25.3	0.643486	426	78	37.35	21.8	0.6961	22	184.1	96	400	335	400
NNC	NNC_13	M	317.4	396	127	37.63	37.1	0.820076	167	7	98	6.7	1	352.5	56	37.68	30.1	0.699251	360	58	37.63	26	0.599782	360	79	37.49	30.4	0.528458	387	80	37.81	27.8	0.611484	400.5	89	37.43	28.7	0.659716	417	91	37.56	29.7	0.663267	23.5	265.4	16	500	500	500
NNC	NNC_14	M	319	409.5	122	37.56	37.6	0.780787	191	7	110	6.8	0	354	60	37.7	22.7	0.659684	351	67	37.48	23.8	0.58786	342	83	37.5	27.8	0.630746	354	69	37.79	24.2	0.696596	367.5	79	37.66	25.4	0.644899	381	90	37.34	25.4	0.739185	22.2	218.9	40	390	500	500
NNC	NNC_15	M	306.8	411	135	37.59	38.1	0.803966	160	7	60	6.1	1	405	52	37.7	38.6	0.564794	361.5	69	37.56	40.3	0.719358	360	80	37.63	31.2	0.635106	355.5	84	37.21	33.1	0.598236	378	64	37.56	29	0.526471	420	67	37.52	31.6	0.641313	35.3	346.5	18	500	500	500
NNC	NNC_16	M	310.7	420	130	37.43	34.3	0.781905	170	7	67	6.6	0	387	68	37.65	28.3	0.740624	372	85	37.84	24.5	0.691641	357	107	37.07	21.5	0.594563	360	122	37.42	24.2	0.607362	390	116	37.34	24.9	0.645647	405	115	37.42	20.9	0.719099	24.2	252.7	13	500	500	500
	Mean		312.137	411.969	125.75	37.5169	37.2938	0.79434	165.25	7	75.5	7.1125	0.25	358.967	64.4667	37.6493	28.1733	0.627031	345.714	74.5714	37.5521	30.1214	0.635561	346.929	85.8571	37.5321	30.8286	0.625899	357.107	86	37.3721	29.0214	0.64645	371.036	84.8571	37.545	28.8929	0.652114	369.75	87.7143	37.4821	29.1786	0.670653	24.0533	235.936	51.0938	442.5	425.938	417.5
	STD		21.5163	28.0199	8.0457	0.120925	0.845749	0.0306877	15.6098	0	34.3802	2.37568	0.447214	29.8523	13.8763	0.187634	5.9026	0.064404	28.8562	13.2764	0.159816	6.44255	0.0438085	32.3133	14.8627	0.3021	5.27642	0.0553074	32.2062	17.8326	0.337734	3.91431	0.0338326	47.6076	20.437	0.196498	4.91504	0.0392902	46.9491	21.1239	0.269734	4.96467	0.0371753	3.35939	42.2699	40.2966	62.9285	96.3019	117.459
O2_0h	O2_0h_1	M	333.8	397.2	105	37.6	36.6	0.825379	187	7	72	6.6	0	307.2	72	34.18	28.5	0.771711	279.6	80	34.48	30.6	0.659711	244.8	94	35.69	34.1	0.614197	270	90	37.43	38.1	0.651268	282	108	37.9	34.7	0.605358	247.2	109	37.71	31.5	0.630037	36.8	360	18	500	500	500
O2_0h	O2_0h_2	M	336.6	439.2	118	37.61	36.6	0.804923	160	7	58	6.7	0	364.8	83	33.87	33.4	0.782301	320.4	86	33.83	37.8	0.721664	270	105	35.81	34.2	0.706192	271.2	108	37.18	37.1	0.651602	288	112	37.55	38	0.639649	314.4	112	37.63	38.2	0.589494	29.2	269.2	50	450	435	500
O2_0h	O2_0h_3	M	350.2	392.8	103	37.66	31.8	0.784083	165	7	60	6.2	0	255.6	77	34.2	27.8	0.723024	273.6	103	33.9	29.4	0.652165	261.6	113	35.2	30.6	0.573528	255.6	116	37.16	32.7	0.64883	261.6	110	37.4	31.2	0.634854	276	111	37.7	27.1	0.687983	29.8	240.7	13	500	500	500
O2_0h	O2_0h_4	M	349	421.2	122	37.47	33.7	0.807843	175	7	69	6.3	0	343.2	76	34.19	34.2	0.780388	318	96	34.09	34	0.778327	318	115	35.74	36.3	0.646267	313.2	113	37.15	36.8	0.556737	333.6	111	37.14	38.3	0.624665	330	109	37.47	31.6	0.651602	28.3	234.2	96	445	435	410
O2_0h	O2_0h_5	M	349.9	460.8	130	37.85	36.1	0.8237	170	7	75	6.4	0	366	63	34.4	28.7	0.746147	343.2	76	34.45	32.9	0.75344	318	78	36.4	27.9	0.745883	326.4	104	37.08	31.9	0.659635	344.4	109	37.36	33	0.647185	370.8	96	37.6	28.2	0.689023	59	360	16	500	500	500
O2_0h	O2_0h_6	M	312.2	432	107	37.44	42.9	0.807262	170	7	78	6.3	0	336	65	34.05	34.4	0.778327	313.2	72	34.19	30.7	0.797457	279.6	79	35.42	37.6	0.579734	288	82	37	36.9	0.630615	338.4	102	37.2	40.9	0.609273	319.2	103	37.3	38.4	0.751292	33.3	274.3	96	435	425	385
O2_0h	O2_0h_7	M	309.5	480	105	37.31	39.7	0.756811	180	7	75	6.2	0	307.2	49	33.91	34.3	0.757299	285.6	44	33.97	32.9	0.740985	327.6	84	35.52	25.5	0.546645	357.6	93	36.97	30	0.594316	388.8	87	37.1	29.2	0.635426	399.6	93	37.54	26.9	0.603902	40.9	295.6	16	500	500	500
O2_0h	O2_0h_8	M	327.7	367.2	123	37.62	44.7	0.670116	163	7	65	6.4	0	375	54	34.18	36.4	0.765943	366	70	34.31	31.2	0.770187	384	91	36	31.2	0.652607	354	86	37.25	33.5	0.693836	366	93	37.1	30.8	0.684876	396	98	37.39	26.1	0.649366	42.4	215.7	68	410	350	500
O2_0h	O2_0h_9	M	261.4	358.8	124	37.69	37.2	0.775831	155	7	68	5.3	0	271.2	64	34.02	30.7	0.639649	320.4	92	34.3	31.8	0.751699	332.4	104	35.17	33.1	0.650561	398.4	114	36.58	37.8	0.588065	432	114	37.2	36.5	0.564132	439.2	112	37.21	23.6	0.62744	29.5	233.8	96	445	430	360
O2_0h	O2_0h_10	M	268.8	433.2	126	37.2	39.3	0.762376	180	7	61	5.4	0	285.6	63	34.08	41.3	0.682823	303.6	85	34.23	42.3	0.65649	333.6	87	35.4	36.7	0.679012	370.8	71	36.97	34.6	0.601237	410.4	58	37.53	29.4	0.788947	414	59	37.78	36.1	0.681346	27.5	237.7	96	440	440	425
O2_0h	O2_0h_11	M	340.6	437.6	138	37.5	42.3	0.813015	190	7	57	6.7	0	367.2	71	34.05	26.9	0.712063	344.4	97	34.25	29.5	0.629211	326.4	100	34.83	23.9	0.751049	369.6	110	36.89	30.1	0.594013	393.6	94	37.63	26.7	0.589448	432	100	37.68	24.8	0.631435	24.3	227.5	18	500	500	500
O2_0h	O2_0h_12	M	345.9	444	137	37.52	37.9	0.763683	173	7	60	6.4	0	296.4	65	34.16	27.2	0.704704	388.8	110	34.13	31.6	0.746024	368.4	98	35.39	27.7	0.609273	369.6	98	37.47	25.6	0.656238	370.8	74	37.8	25.3	0.566988	364.8	72	37.18	24	0.647783	26	210.8	18	500	500	500
O2_0h	O2_0h_13	M	313.9	363.2	124	37.16	36.4	0.805934	188	7	71	11.2	0	349.2	106	34.21	35.2	0.734406	284.4	122	33.92	20.3	0.706561	269.2	101	35.37	28.6	0.628045	254.4	95	36.1	29.5	0.646267	327.6	68	37.55	17.7	0.626453	280	42	37.79	23.7	0.677904	25	226.5	6.2	500	500	500
O2_0h	O2_0h_14	M	287.5	464.4	127	37.21	38.2	0.714381	174	7	95	5.3	1	298.8	89	34.41	36.4	0.736564	332.4	99	34.43	39.7	0.659716	354	104	35.73	37.8	0.613746	392.4	97	37.27	28.8	0.590516	421.2	98	37.28	32.2	0.637723	439.2	93	37	28.9	0.589494	25.5	249.1	31	355	500	500
O2_0h	O2_0h_15	M	314.9	432	125	37.42	40.6	0.772854	149	7	115	6.2	0	324	62	33.91	35.5	0.538085	310.8	68	34.11	26.3	0.707802	360	77	35.61	28.7	0.643999	434.4	69	36.77	30.4	0.652296	379	62	37.36	28.9	0.536565	405	67	37.71	27.4	0.649366	26.4	191.6	96	310	275	240
O2_0h	O2_0h_16	M	314.8	405.6	128	37.77	36.1	0.780787	177	7	90	6	2	289.2	68	33.87	32.9	0.701687	294	85	33.94	34.7	0.770187	333.6	86	35.66	33.3	0.634232	356.4	81	36.8	32.5	0.594013	384	83	37.24	28.2	0.579257	400.8	83	37.71	22.4	0.66633	29.6	195.3	30.5	370	500	500
	Mean		319.794	420.575	121.375	37.5019	38.1313	0.779311	172.25	7	73.0625	6.475	0.1875	321.037	70.4375	34.1056	32.7375	0.722195	317.4	86.5625	34.1581	32.2313	0.718852	317.575	94.75	35.5587	31.7	0.642186	336.375	95.4375	37.0044	32.8938	0.625593	357.588	92.6875	37.3963	31.3125	0.623175	364.262	91.1875	37.525	28.6812	0.651487	32.0937	251.375	47.7938	447.5	455.625	457.5
	STD		27.8566	36.6746	10.9962	0.205044	3.36427	0.0411859	11.7502	0	15.584	1.33891	0.543906	37.4312	13.8129	0.167729	4.07576	0.0631228	31.984	18.726	0.206921	5.15076	0.0530015	41.2385	12.1299	0.363206	4.35507	0.057118	55.3922	14.9174	0.338722	3.72835	0.0371864	50.2207	18.8139	0.244319	5.73944	0.057947	62.1138	21.0752	0.241551	5.1503	0.0415737	9.00922	50.4204	36.7322	60.2218	65.4185	75.3879
O2_1h	O2_1h_1	M	372.1	454.8	130	37.43	47.2	0.778327	190	7	102	6.9	2	304.5	89	34.22	40.3	0.683327	303.6	94	34.23	36.4	0.715594	310.8	101	35.33	35.9	0.65649	384	93	37.02	36.7	0.651899	420	88	37.67	42.7	0.634232	417.6	95	37.7	23.2	0.700102	23.5	196.9	36	355	500	500
O2_1h	O2_1h_2	M	265.2	400.8	116	37.84	38.9	0.811086	173	7	94	4.6	1	324	100	34.76	32	0.774027	327.6	102	33.97	36.1	0.715078	381.6	110	35.22	32	0.71089	348	94	36.34	29.9	0.626188	370.8	91	37.64	30.1	0.715407	368.4	91	37.45	27.8	0.655666	22.7	181.6	60	330	420	500
O2_1h	O2_1h_3	M	344.7	408	125	36.71	36.9	0.813854	187	7	80	6.5	0	322.5	108	34	37.2	0.744293	340.8	101	34.02	28.8	0.735741	414	94	35.73	39.5	0.638804	410.4	84	37.03	23.8	0.613746	428.4	89	37.86	31.3	0.698208	448.6	67	37.66	31.6	0.634854	21.5	149.7	96	350	300	245
O2_1h	O2_1h_4	M	292.5	385.7	124	37.42	39.5	0.828489	175	7	100	5.1	0	330	112	34.15	42.6	0.807262	284.4	103	34.4	32.8	0.732804	303.6	103	35.82	38.2	0.733822	381.6	103	36.96	36.5	0.666556	356.4	94	37.69	34.3	0.723468	388.8	101	37.75	26.5	0.602244	27.6	178.3	96	375	320	225
O2_1h	O2_1h_5	M	277.7	423.6	122	37.3	31.7	0.818726	170	7	75	4.9	0	306	105	33.8	29.2	0.737317	296.4	103	34.44	25.8	0.751856	318	104	35.63	26.8	0.586291	330	89	36.27	29	0.663093	366	75	37.48	23.2	0.586549	387.6	79	37.58	19.5	0.76754	22.3	180.4	47	385	500	50
O2_1h	O2_1h_6	M	274.9	367.2	124	37.49	35.8	0.816487	180	7	45	4.8	0	276	102	33.74	41.1	0.742362	333.6	104	34.44	44.8	0.730505	421.2	112	34.8	42.1	0.73378	442.8	84	36.74	30.5	0.6709	426	94	37.25	24.9	0.678265	451.2	100	38.03	24.1	0.68438	26.4	196	49	400	455	500
O2_1h	O2_1h_7	M	355.5	446.4	127	37.7	45.6	0.684353	178	7	79	6.8	0	348	97	34.08	39	0.708658	336	98	34.15	36.3	0.676451	384	97	35.56	27.6	0.715594	406.8	86	37.15	37.9	0.579257	412.8	86	37.75	40.7	0.61909	435.6	90	37.72	36.6	0.66269	30.6	201.5	29.5	430	500	500
O2_1h	O2_1h_8	M	364.2	429.6	107	37.56	36.5	0.659716	145	7	43	7.1	0	301.5	70	33.81	39.2	0.72334	310.8	73	34.09	30.8	0.788889	304.8	68	35.45	29.3	0.646991	352.8	74	36.63	31.7	0.653364	394.8	62	37.48	29.6	0.719685	436.8	66	37.18	25.4	0.746112	21.7	199.8	38	440	500	500
O2_1h	O2_1h_9	M	306.4	436.8	114	37.36	36	0.81044	148	7	65	5.5	0	288	67	34.21	33.3	0.740985	288	70	34.1	35.4	0.797457	312	73	35.8	32.8	0.621353	357.6	69	37.09	34.8	0.653288	386.4	73	37.72	35.8	0.597039	411.6	74	37.54	33.7	0.734537	23.5	215.9	43	440	500	500
O2_1h	O2_1h_10	M	347	405.6	105	37.93	42.5	0.803833	167	7	120	6.6	1	321	92	34.08	32.5	0.659729	302.4	89	33.95	31.3	0.659561	315.6	91	35.53	37.5	0.591272	360	86	36.89	30.7	0.584981	411.6	86	37.74	37.6	0.634232	420	89	36.99	36.3	0.612328	21.9	192.8	28	400	500	500
O2_1h	O2_1h_11	M	322.3	400.8	122	37.22	32.8	0.64883	175	7	52	6.1	0	337.5	119	34.02	38.6	0.779551	297.6	109	34.11	34.4	0.809945	319.2	109	35.22	21.5	0.619808	334.8	81	36.68	34	0.66633	345.6	82	37.59	26.8	0.638804	376.8	92	37.83	27.7	0.652945	22.8	171	96	330	285	270
O2_1h	O2_1h_12	M	286.4	430.8	128	37.33	40.1	0.769722	179	7	80	5.1	0	282	79	34.66	31.4	0.709093	286.8	88	34.04	29.4	0.7162	366	76	35.64	26.7	0.662565	402	81	37.34	20.4	0.557005	420	75	37.5	18.9	0.631435	446.4	92	37.69	24.9	0.613746	24.1	173.8	68	295	290	500
O2_1h	O2_1h_13	M	313.6	408	122	37.63	36.9	0.802649	157	7	106	13.2	1	253.5	88	34.46	32.9	0.74771	276	80	34.09	30.3	0.662806	333.6	81	35.75	35.4	0.628045	351.6	75	36.3	36.8	0.717869	396	66	37.86	34.8	0.597885	422.4	58	37.8	22.4	0.679876	27.1	202	7.5	500	500	500
O2_1h	O2_1h_14	M	310	410.4	118	37.88	38.3	0.720911	150	7	95	5.6	1	312	80	34.08	42.4	0.733822	315.6	80	34.34	36.2	0.635426	328.8	87	35.74	40.9	0.691037	408	95	36.85	38.6	0.689659	418.8	81	37.47	31.1	0.723575	408	82	37.19	31.5	0.69148	26.3	213.9	96	320	230	170
O2_1h	O2_1h_15	M	265.8	408	122	37.73	37.7	0.833651	160	7	85	4.8	1	285	93	33.91	44.3	0.768283	349.2	98	34.27	37.4	0.728272	340.8	93	35.79	41.5	0.693115	426	93	36.18	41.2	0.717869	422.4	98	36.94	37.9	0.696596	429.6	96	37.33	33.2	0.684876	32.8	220.3	60	390	405	500
O2_1h	O2_1h_16	M	310.6	396	103	37.45	41.4	0.833194	169	7	52	5.5	0	273.6	64	34.25	28.4	0.860701	289.2	78	34.11	32.5	0.76754	313.2	100	34.76	24.6	0.699389	346.8	114	37.05	24.5	0.635768	362.4	112	37.22	33.1	0.667235	381.6	111	37.48	35.2	0.760819	29.8	282.7	46	465	500	500
	Mean		313.056	413.281	119.312	37.4988	38.6125	0.777142	168.938	7	79.5625	6.19375	0.4375	304.069	91.5625	34.1394	36.525	0.745029	308.625	91.875	34.1719	33.6687	0.726508	341.7	93.6875	35.4856	33.2687	0.664328	377.7	87.5625	36.7825	32.3125	0.646736	396.15	84.5	37.5538	32.05	0.660106	414.438	86.4375	37.5575	28.725	0.680262	25.2875	197.288	56	387.812	419.062	403.75
	STD		35.1802	22.6552	8.23585	0.30146	4.13197	0.0628765	13.5719	0	23.117	2.04694	0.629153	26.076	16.2725	0.29016	5.10718	0.0477567	22.706	12.3444	0.16212	4.46628	0.0503684	39.1269	13.5338	0.337934	6.5567	0.0481729	34.6618	11.2485	0.352808	5.85467	0.0460099	27.9401	12.591	0.249048	6.44081	0.0485602	26.9118	14.3758	0.275427	5.36426	0.0521504	3.50445	29.3423	27.7339	56.9494	99.4186	154.213
O2_3h	O2_3h_1	M	280.3	416.4	114	37.62	45.3	0.806656	170	7	99	4.7	1	301.5	89	34.25	41.2	0.829333	332.4	130	34.43	42.8	0.753649	351	114	35.77	37.6	0.697609	405	87	37.38	38.2	0.698413	427.5	97	37.42	41.3	0.779533	441.6	87	37.39	38.4	0.763182	25.2	191.5	96	400	385	345
O2_3h	O2_3h_2	M	268.4	440.4	119	37.3	41.2	0.749886	190	7	47	4.6	0	382.5	101	33.99	34.5	0.673633	388.8	119	34.37	38.2	0.766689	391.5	113	35.61	38.4	0.780388	442.5	107	36.93	38.6	0.727719	465	89	37.69	29.1	0.670328	463.2	91	37.62	27.3	0.701566	23.4	198	96	210	145	100
O2_3h	O2_3h_3	M	308.5	433.2	120	37.54	33.5	0.785003	187	7	135	10.6	1	306	84	34.06	33.7	0.699901	328.8	104	34.54	33.1	0.692329	315	93	35.87	28.6	0.695328	367.5	87	36.76	27.4	0.610435	388.5	68	37.81	27.6	0.636907	417.6	70	37.71	23.1	0.706192	21.9	186.3	40	370	500	500
O2_3h	O2_3h_4	M	272.8	439.2	125	37.35	38.6	0.6809	187	7	75	4.8	0	310.5	95	34.02	36.5	0.714194	302.4	100	34.23	36.3	0.690967	330	103	35.47	33.3	0.693115	397.5	88	36.93	31	0.618956	405	77	38	29.1	0.669451	460.8	85	37.95	21.8	0.74771	28.3	177.7	46	370	500	500
O2_3h	O2_3h_5	M	300.8	408	124	36.96	36.6	0.797735	183	7	56	5.5	0	361.5	101	34.2	36.7	0.762376	338.4	108	34.39	38.2	0.802438	330	105	35.4	28.6	0.688398	345	83	35.95	25.9	0.750785	363	72	37.05	24.6	0.667087	380.4	85	37.39	35.6	0.730585	30.5	175.4	96	365	265	195
O2_3h	O2_3h_6	M	334.3	415.2	111	37.35	35.9	0.807262	143	7	45	5.7	0	319.5	109	34.32	33.1	0.788362	303.6	123	34.29	31.8	0.740624	321	108	35.47	28.5	0.635426	370.5	97	36.67	25.2	0.683837	391.5	88	37.36	26.3	0.706646	412.8	90	37.47	23.9	0.764588	22.3	184.3	96	405	385	420
O2_3h	O2_3h_7	M	316.6	454.8	124	37.35	35.4	0.807513	171	7	148	11.4	2	334.5	106	34.43	42	0.806797	346.8	124	33.79	38.8	0.775831	328.5	114	35.18	31.6	0.682325	346.5	110	36.66	30	0.640804	360	95	37.18	30.8	0.779624	405.6	88	37.35	22.1	0.681833	29.3	217.1	96	395	245	225
O2_3h	O2_3h_8	M	347.5	397.2	132	37.46	39.2	0.763182	160	7	112	6.3	1	352.5	105	34.26	39.1	0.778412	326.4	120	34.3	34.5	0.790229	352.5	124	35.73	24.4	0.703634	340.5	91	36.93	23.8	0.72233	360	93	37.75	20.6	0.730585	379.2	95	37.18	20.8	0.672756	26.6	171.2	77.5	365	340	375
O2_3h	O2_3h_9	M	415.4	378	127	37.65	30.1	0.756717	202	7	47	7.2	0	345	90	34.04	28.7	0.803218	300	101	34.3	30.7	0.802438	324	114	35.63	31.2	0.77076	352.5	95	37.24	30.4	0.752569	398.5	81	37.72	30.6	0.640804	406.8	85	37.43	24.7	0.833651	22.8	233.4	96	380	285	235
O2_3h	O2_3h_10	M	304.3	438	115	37.47	41.3	0.811316	150	7	50	5.6	0	309	87	34.19	42.1	0.763871	309.6	99	34.23	40.9	0.770187	360	96	35.69	38.6	0.77076	397.5	101	37.02	31.5	0.776042	420	65	37.7	32.4	0.766391	465.4	72	37.56	23.1	0.728914	21.9	172.6	28	350	500	500
O2_3h	O2_3h_11	M	304.8	480	122	37.4	46.4	0.804647	170	7	90	5.6	1	327	101	34.17	28.6	0.725859	321.6	117	34.16	31.5	0.715407	376.5	116	35.72	29.4	0.716787	402	102	36.56	35.7	0.736978	442.5	95	37.84	25.4	0.721674	470.4	95	37.24	22.4	0.639649	22.5	180.1	96	335	255	225
O2_3h	O2_3h_12	M	318.8	456	109	36.95	32.6	0.790053	162	7	50	5.7	0	319.5	109	33.72	34.2	0.714194	345.6	114	34.12	27.5	0.808356	351	109	36	19.7	0.799629	379.5	100	36.63	31.6	0.681194	405	94	37.49	28.3	0.723024	432	109	37.49	25.4	0.751699	20.6	122.2	96	235	195	140
O2_3h	O2_3h_13	M	291.6	410.4	120	37.51	39.1	0.817227	145	7	56	5.1	0	295.5	99	34.15	44.9	0.713231	334.8	108	34.39	42.9	0.827451	360	109	35.96	46.2	0.772854	385.5	86	37.08	52.3	0.780114	393	80	37.7	42.6	0.775017	411.6	90	37.49	39.2	0.720911	21.6	171.9	96	380	350	310
O2_3h	O2_3h_14	M	308.5	441.6	123	37.78	41.6	0.594013	163	7	57	5.7	0	280.5	97	33.66	32.3	0.684554	330	92	34.06	34.9	0.666881	330	92	34.32	34.2	0.688398	360	92	36.08	38	0.750785	382.5	91	37.31	33.5	0.79179	409.2	92	37.16	29.4	0.675724	36.3	190.3	96	335	300	230
O2_3h	O2_3h_15	M	318.3	420	127	37.9	34.5	0.74434	163	7	65	5.9	0	303	100	34.3	45.1	0.795933	292.8	98	34.29	39.5	0.706192	339	104	34.47	38.7	0.730349	399	100	36.99	31.3	0.693836	427.5	94	37.04	34.9	0.708937	417.6	88	37.41	37.3	0.672756	21.7	180	96	265	190	120
O2_3h	O2_3h_16	M	291.8	419.6	132	37.47	42.6	0.800013	170	7	55	5.2	0	326.4	96	33.84	36.8	0.728272	270	116	34.1	26.5	0.763871	282	120	35.07	28.4	0.684353	316.8	116	37.26	31.8	0.723468	342	107	37.2	30.4	0.742534	379.2	98	37.2	23.4	0.780787	26.9	225.3	96	230	190	135
	Mean		311.419	428	121.5	37.4412	38.3688	0.769779	169.75	7	74.1875	6.225	0.375	323.4	98.0625	34.1	36.8438	0.748884	323.25	110.812	34.2494	35.5062	0.754596	340.125	108.375	35.46	32.3375	0.719382	375.488	96.375	36.8169	32.6688	0.709267	398.219	86.625	37.5162	30.4687	0.719396	422.087	88.75	37.44	27.3687	0.723281	25.1125	186.081	83.9688	336.875	314.375	284.688
	STD		34.7165	25.0184	6.75278	0.249903	4.59807	0.058748	16.7073	0	33.0176	1.97366	0.619139	26.6139	7.5848	0.216056	5.18202	0.048071	27.3216	11.1069	0.177819	5.06076	0.0480738	26.1046	9.20779	0.487483	6.49131	0.0461782	31.6206	9.47189	0.39295	6.91363	0.0520789	33.1039	11.6497	0.300353	5.70821	0.0512233	30.7708	9.20507	0.207107	6.50136	0.0497493	4.28406	25.6567	23.5035	64.6755	115.757	140.243
O2_5h	O2_5h_1	M	304.3	357.6	97	37.56	39.1	0.820878	202	7	84	6.2	1	307.5	104	34.17	45.6	0.683837	316.8	114	34.24	37.3	0.764541	320.4	110	35.48	27.6	0.768427	375	100	36.7	23.9	0.79474	393	92	37.56	18.9	0.702921	390	94	37.58	26.6	0.744293	24.1	199.7	22.5	500	500	500
O2_5h	O2_5h_2	M	314.4	420	121	37.62	35.7	0.795933	170	7	64	6.4	0	303	111	34.05	35.6	0.740833	296.4	114	34.5	38.6	0.742534	297.6	111	34.98	29.3	0.689717	406.8	104	37.06	25.2	0.719099	420	100	37.31	23.6	0.6699	435	86	37.33	23.7	0.718015	23.7	227.2	96	385	330	220
O2_5h	O2_5h_3	M	305.7	428.4	128	37.04	38.5	0.820982	150	7	115	6.2	1	345	96	34.1	25.4	0.777149	362.4	117	34.05	38.8	0.715594	373.2	121	34.24	31.5	0.704583	352.5	99	35.38	25.7	0.726791	412.5	91	36.68	25.6	0.681194	420	85	37.18	23.5	0.687983	21.9	164.9	40	420	500	500
O2_5h	O2_5h_4	M	311.8	450	135	37.73	32.4	0.82195	179	7	71	6.3	1	286.5	101	34.13	40.6	0.806025	279.6	114	34.11	41.1	0.734933	314.4	114	35.4	32.3	0.732804	378	116	36.99	28.4	0.779624	390	113	37.54	30.3	0.735741	405	116	37.73	27.5	0.727601	36.5	221.3	96	395	360	295
O2_5h	O2_5h_5	M	356.9	435.6	122	37.63	34.3	0.818726	170	7	110	7.7	1	271.5	87	34.3	34.7	0.73378	312	100	34.26	28	0.770187	322.8	96	35.12	25.9	0.637759	396	88	37.42	23.3	0.721664	391.5	91	36.94	35.5	0.761775	397.5	86	37.52	28.3	0.729756	34.8	205.4	46	435	500	500
O2_5h	O2_5h_6	M	384	463.2	132	37.65	41.4	0.792441	158	7	80	8.3	1	337.5	107	34.09	31.6	0.769108	372	119	34.22	34.2	0.749964	334.8	110	35.07	36.7	0.705558	390	101	36.94	31.3	0.680389	391.5	90	37.4	33.5	0.623726	412.5	86	37.75	28.3	0.696596	24.8	211.2	96	195	115	100
O2_5h	O2_5h_7	M	358.1	464.4	108	37.38	44.7	0.785003	163	7	95	7.7	0	301.5	78	33.9	34.7	0.726724	314.4	95	34.12	36.5	0.764832	324	91	35.4	39.5	0.734802	387.6	77	36.41	32	0.750813	442.5	90	37.47	36.5	0.695817	420	85	37.32	36	0.680751	27.5	225.3	41	430	500	500
O2_5h	O2_5h_8	M	290.5	380.4	108	37.42	36.2	0.828933	148	7	59	5.9	0	300	90	34.18	43.3	0.741815	284.4	95	34.28	38.6	0.778327	318	96	35.77	40.4	0.67774	373.2	93	36.23	37.7	0.711025	405	93	37.53	32.3	0.714436	466.5	104	37.6	30.3	0.735741	20.7	168.9	40	320	500	500
O2_5h	O2_5h_9	M	288.5	405.6	125	37.45	42.4	0.64883	175	7	62	5.9	0	331.5	112	33.93	33.7	0.85989	321.6	112	34.11	29.6	0.71384	338.4	114	35.27	28.7	0.680751	367.2	115	36.65	23.1	0.766391	405	102	37.53	22.8	0.624423	391.5	105	37.73	30.2	0.708658	24	183.4	20	500	500	500
O2_5h	O2_5h_10	M	279.2	432	130	37.03	41.7	0.752569	150	7	42	5.7	0	375	117	34.23	34.5	0.771103	360	119	33.97	33.5	0.692329	391.2	114	35.58	33.8	0.827731	402	107	36.6	29.2	0.670525	420	99	37.55	29.1	0.783248	412.5	102	37.06	23.6	0.749643	20.6	143.4	96	260	200	135
O2_5h	O2_5h_11	M	270	421.2	131	37.51	34.6	0.78266	151	7	90	5.7	1	258	71	33.79	27.7	0.794224	260.4	84	33.83	27.5	0.755879	319.2	93	35.29	27.4	0.800013	342	69	36.62	29.1	0.693582	384	66	37.47	29.7	0.723468	390	59	38.04	23.5	0.628358	35.6	178.7	6.8	500	500	500
O2_5h	O2_5h_12	M	308.5	421.2	110	37.27	46.4	0.708937	158	7	103	6.2	0	276	94	34.01	46.4	0.685427	300	99	34.32	38.5	0.788731	369.6	105	35.77	31.6	0.709967	390	93	37.09	26.6	0.755007	420	89	37.45	25.7	0.736469	429	88	37.75	24.7	0.751902	22.8	257	20	500	500	500
O2_5h	O2_5h_13	M	313	433.2	122	37.61	38.1	0.68774	183	7	45	6.4	0	313.5	98	33.92	49.9	0.691641	334.8	101	34.02	40.7	0.744293	364.8	108	36.14	42.8	0.806884	408	107	36.74	48	0.70382	495	99	37.56	35.7	0.767195	487.5	90	37.38	31.1	0.656391	22.1	200.7	96	295	205	175
O2_5h	O2_5h_14	M	320.9	417.6	121	37.81	37.8	0.833651	200	7	80	6.5	0	286.5	99	34.28	50.3	0.71188	300	101	34.21	39.7	0.725359	313.2	104	35.39	33.5	0.659684	370.8	113	37.23	43.5	0.650127	360	108	37.43	36.4	0.617517	375	98	37.34	31	0.672756	23.4	187.7	96	285	175	115
O2_5h	O2_5h_15	M	294.6	402	137	37.57	34.9	0.819647	179	7	160	10.8	1	300	88	33.76	38.5	0.702921	342	93	34.27	34.9	0.727521	364.8	102	35.91	36.3	0.81042	362.4	94	36.52	35.4	0.777031	366	96	37.33	32.4	0.674635	370.5	88	36.89	38.2	0.759399	19.1	159.4	16	500	500	500
O2_5h	O2_5h_16	M	322.6	426	128	37.35	40.6	0.840858	185	7	63	6.7	0	318	103	34.21	34.6	0.656324	295.2	113	34.4	32.9	0.799284	282	118	35.46	32.5	0.693836	360	99	36.71	34.1	0.619498	380.4	92	37.73	36.1	0.757588	380.4	103	37.59	36.4	0.779533	25.9	222.8	96	390	325	250
	Mean		313.938	422.4	122.188	37.4769	38.675	0.784984	170.062	7	82.6875	6.7875	0.4375	306.938	97.25	34.0656	37.9437	0.740793	315.75	105.625	34.1819	35.65	0.748009	334.275	106.688	35.3919	33.1125	0.727542	378.844	98.4375	36.7056	31.0313	0.720008	404.775	94.4375	37.405	30.2562	0.704378	411.431	92.1875	37.4869	28.9312	0.714211	25.4688	197.312	57.7687	394.375	388.125	361.875
	STD		30.2565	27.4658	11.2025	0.223031	3.96476	0.0569924	17.2954	0	29.8211	1.30786	0.512348	29.854	12.3909	0.167012	7.44723	0.0533636	31.673	10.8436	0.168017	4.3734	0.0291966	30.2469	9.05331	0.436749	4.94218	0.0585532	19.5147	12.8995	0.470645	7.24336	0.0495381	32.2101	10.25	0.257138	5.53931	0.0528518	31.9887	12.8593	0.295967	4.79649	0.0411258	5.45169	30.0818	36.26	98.1984	143.7	168.274
[truncated: 1 more columns]

## Sheet: BG
Group	Animal number	BL					PR60					PR180					PR360
		PH	PCO2	PO2	LAC	SaO2	PH	PCO2	PO2	LAC	SaO2	PH	PCO2	PO2	LAC	SaO2	PH	PCO2	PO2	LAC	SaO2
NNC	NNC_1	7.479	40.2	74	0.51	96
NNC	NNC_2	7.384	34.9	72	0.78	93	7.344	37	80	3.11	95	7.378	36.3	84	1.67	96	7.33	43.2	72	1.63	93
NNC	NNC_3	7.472	41.5	74	1.32	95	7.299	36.7	77	5.2	93	7.39	38.8	76	1.42	95	7.334	38.3	74	2.06	93
NNC	NNC_4	7.473	41.3	63	0.84	93	7.343	39.3	60	3.32	88	7.335	46	63	1.71	89	7.398	33	55	1.67	90
NNC	NNC_5	7.384	43	74	1.12	94	7.376	27.4	63	2.84	91	7.473	24.8	89	1.04	98	7.365	33.6	86	0.94	92
NNC	NNC_6	7.376	33.9	71	1.42	94
NNC	NNC_7	7.386	41.7	73	0.67	94	7.278	32.1	59	4.26	87	7.303	26.9	82	3.14	95
NNC	NNC_8	7.361	37	79	0.63	89	7.319	40	64	3.05	90	7.394	33.6	70	0.87	94	7.373	34.4	75	1.78	94
NNC	NNC_9	7.399	39.2	75	0.58	95	7.371	32.5	68	2.92	93	7.41	23.4	87	1.11	97	7.36	31.8	95	1.21	95
NNC	NNC_10	7.496	32.7	75	0.83	96	7.388	33.1	54	3.18	87	7.401	32.6	79	1.78	96	7.409	33.3	85	0.85	96
NNC	NNC_11	7.39	43.4	70	1.12	94	7.24	38.9	51	3.98	79	7.379	31.9	83	1.21	96	7.333	31.6	74	2.05	93
NNC	NNC_12	7.53	30.2	77	0.61	97	7.43	27.4	55	5.11	89	7.505	22.8	79	1.72	97	7.334	40.7	57	0.83	91
NNC	NNC_13	7.41	35.6	74	0.7	95	7.34	27.3	59	4.87	88	7.415	28.6	83	1.63	96	7.427	31.9
NNC	NNC_14	7.392	43	68	0.83	93	7.269	33	62	2.33	87	7.342	31.1	80	2.27	95	7.328	32.7	90	1.63	96
NNC	NNC_15	7.474	40.8	76	0.56	96	7.436	28.3	73	3.06	85	7.469	23.7	78	1.93	96	7.443	28.9	86	1.57	97
NNC	NNC_16	7.372	40.4	76	1.45	97	7.101	39.4	56	6.35	86	7.348	38.2	97	1.52	97	7.243	35	79	2.72	93
	Mean	7.42362	38.675	73.1875	0.873125	94.4375	7.32386	33.7429	62.9286	3.82714	88.4286	7.39586	31.3357	80.7143	1.64429	95.5	7.35977	34.4923	77.3333	1.57833	93.5833
	STD	0.0537089	4.08811	3.83351	0.314361	1.96532	0.0861045	4.84208	8.73071	1.16405	3.9945	0.0568153	6.87041	8.13755	0.571378	2.13937	0.052528	3.98319	12.2573	0.559705	2.10878
O2_0h	O2_0h_1	7.381	42.2	68	0.82	93	7.255	42.3	47	3.73	83	7.252	38.1	66	1.3	89	7.375	36.8	80	1.89	96
O2_0h	O2_0h_2	7.387	38.5	86	1.69	96	7.215	48	57	2.73	83	7.346	32.2	81	1.42	96	7.393	40.5	81	2.39	96
O2_0h	O2_0h_3	7.394	43.6	78	1.27	95	7.143	44.8	55	4.37	81	7.303	45.4	62	3.45	91	7.334	31.6	81	1.94	95
O2_0h	O2_0h_4	7.395	43.5	77	1.27	95	7.106	49.4	61	5.37	81	7.285	38.1	68	2.61	91	7.337	41.3	80	1.94	95
O2_0h	O2_0h_5	7.393	35.4	71	1.12	94	7.306	46.1	62	4.84	81	7.305	40.4	61	1.94	90	7.449	31.6	86	1.12	96
O2_0h	O2_0h_6	7.393	45.4	71	1.12	94	7.265	42.3	52	4.84	81	7.284	43.8	67	2.41	90	7.456	30.9	94	1.12	96
O2_0h	O2_0h_7	7.411	39.7	74	0.82	94	7.254	48.2	48	4.24	85	7.425	31.1	81	2.61	97	7.462	35.1	96	2.31	98
O2_0h	O2_0h_8	7.418	38.8	72	0.42	94	7.215	36.2	59	5.24	85	7.394	34.1	92	2.13	97	7.476	34.1	90	1.48	98
O2_0h	O2_0h_9	7.447	38.5	83	0.52	96	7.304	39.7	58	3.73	76	7.452	35	96	2.13	98	7.533	26.7	99	1.48	99
O2_0h	O2_0h_10	7.353	40	64	1.02	89	7.265	34.1	57	2.73	76	7.427	27	106	1.35	98	7.536	36.8	98	2.94	99
O2_0h	O2_0h_11	7.418	29.1	83	1.15	96	7.244	38.5	56	4.37	88	7.419	39.7	73	1.35	96	7.464	34.6	86	1.54	97
O2_0h	O2_0h_12	7.426	38.5	81	0.32	96	7.209	37.4	67	4.37	88	7.401	41.8	79	2.27	96	7.473	33.7	83	1.94	97
O2_0h	O2_0h_13	7.382	43	76	1.28	95	7.275	41.9	53	4.84	89	7.291	36.8	71	2.27	94	6.967	24.8	106	1.01	95
O2_0h	O2_0h_14	7.402	37	64	0.42	92	7.235	34.5	65	4.84	89	7.269	39.5	79	1.54	94	6.975	34.5	101	1.99	95
O2_0h	O2_0h_15	7.452	31.4	68	0.52	95	7.283	39.4	61	5.24	92	7.26	34	81	1.54	95	7.449	31.6	86	1.12	96
O2_0h	O2_0h_16	7.443	32.3	71	0.52	95	7.245	33.3	73	4.24	92	7.245	25.1	87	2.3	95	7.456	30.9	84	1.12	96
	Mean	7.40594	38.5562	74.1875	0.8925	94.3125	7.23869	41.0062	58.1875	4.3575	84.375	7.33487	36.3813	78.125	2.03875	94.1875	7.38344	33.4688	89.4375	1.70813	96.5
	STD	0.0269183	4.65732	6.7648	0.404829	1.81544	0.0534237	5.23889	6.7648	0.801128	5.005	0.0726626	5.66948	12.6432	0.597694	3.03795	0.17108	4.34399	8.42195	0.555088	1.36626
O2_1h	O2_1h_1	7.383	41.1	78	0.83	95	7.232	32.9	126	2.9	96	7.329	35.3	75	1.35	95	7.323	34.9	87	1.55	95
O2_1h	O2_1h_2	7.382	41.3	78	0.83	95	7.195	37.2	131	1.9	96	7.298	38.8	86	1.35	95	7.303	34.6	96	0.95	96
O2_1h	O2_1h_3	7.387	38.5	86	1.69	96	7.151	31.9	115	3.81	95	7.242	37.3	86	2.27	96	7.585	31.9	103	1.81	99
O2_1h	O2_1h_4	7.395	37.7	83	0.42	92	7.414	36.2	101	2.81	95	7.22	40	95	2.27	96	7.594	35.5	100	1.48	97
O2_1h	O2_1h_5	7.49	36.1	72	1.24	96	7.284	39.8	119	3.99	97	7.272	31.9	85	1.54	96	7.58	36.1	102	0.94	94
O2_1h	O2_1h_6	7.49	36.1	72	1.24	93	7.244	33.8	106	2.99	97	7.257	33.5	91	1.54	96	7.584	25.6	101	0.94	99
O2_1h	O2_1h_7	7.31	28.3	79	0.99	96	7.367	46.1	190	1.65	100	7.381	27	99	1.6	98	7.406	31.5	90	1.94	97
O2_1h	O2_1h_8	7.316	43.2	87	0.99	96	7.328	46	174	1.65	100	7.366	38.4	106	1.3	98	7.412	31.3	89	1.94	97
O2_1h	O2_1h_9	7.428	38.2	83	0.44	96	7.36	41.6	197	1.79	100	7.311	31.9	93	1.42	97	7.305	36.1	103	1.89	97
O2_1h	O2_1h_10	7.425	42.8	70	0.32	94	7.321	44.8	180	1.79	100	7.283	23.9	105	1.42	97	7.311	35.6	101	1.89	97
O2_1h	O2_1h_11	7.443	28.1	69	1.15	97	7.354	36	192	1.77	100	7.355	34	87	2.31	97	7.424	31.5	115	1.94	98
O2_1h	O2_1h_12	7.446	37.8	88	0.52	93	7.316	35.4	175	1.77	100	7.329	36.8	98	1.61	97	7.427	31.3	104	1.94	98
O2_1h	O2_1h_13	7.428	42.5	69	0.99	94	7.342	42	169	1.55	100	7.358	30.4	96	2.13	98	7.347	24.9	77	1.55	95
O2_1h	O2_1h_14	7.403	38.6	86	0.99	97	7.305	36	162	1.55	100	7.331	33	107	2.13	98	7.303	34.6	96	1.55	95
O2_1h	O2_1h_15	7.396	34.5	79	0.44	94	7.263	40.1	152	1.98	97	7.369	30.7	94	1.58	98	7.329	36.8	98	1.54	96
O2_1h	O2_1h_16	7.432	40.5	75	0.72	95	7.222	34.4	109	1.74	97	7.353	32.2	100	1.58	98	7.358	30.4	96	1.3	96
	Mean	7.40963	37.8313	78.375	0.8625	94.9375	7.29362	38.3875	149.875	2.2275	98.125	7.31587	33.4437	93.9375	1.7125	96.875	7.41194	32.6625	97.375	1.57188	96.625
	STD	0.0502578	4.53853	6.66208	0.374549	1.48183	0.0708594	4.63694	33.9841	0.807312	2.02896	0.049192	4.3362	8.73666	0.369603	1.08781	0.112139	3.57955	8.66314	0.371595	1.45488
O2_3h	O2_3h_1	7.401	43	87	1.04	96	7.317	33.1	176	2.86	100	7.285	53.5	174	1.48	99	7.494	29.5	97	1.67	95
O2_3h	O2_3h_2	7.409	42.1	84	1.04	96	7.275	37.8	194	2.86	100	7.258	40.2	184	1.54	99	7.498	38.8	106	0.51	95
O2_3h	O2_3h_3	7.353	43.2	65	0.94	86	7.296	32.1	169	3.3	99	7.322	41.4	166	1.28	99	7.342	38.3	86	1.67	96
O2_3h	O2_3h_4	7.433	38.2	75	0.74	95	7.255	36.5	184	3.3	99	7.289	32.3	177	1.28	100	7.35	37.3	103	1.67	94
O2_3h	O2_3h_5	7.366	39.6	79	0.65	95	7.322	34.9	185	2.71	100	7.281	37.9	181	1.7	99	7.283	30.1	104	0.51	98
O2_3h	O2_3h_6	7.441	37.3	73	0.74	95	7.278	40.1	101	2.71	100	7.257	37.1	190	1.7	99	7.29	39.9	111	1.02	94
O2_3h	O2_3h_7	7.388	33.6	77	0.52	95	7.317	38.9	89	1.91	100	7.32	33.1	182	1.7	99	7.35	37.4	85	0.88	95
O2_3h	O2_3h_8	7.392	44.1	75	0.42	95	7.275	33	106	1.91	100	7.293	35.9	192	0.9	100	7.362	45.2	111	1.08	95
O2_3h	O2_3h_9	7.441	34.4	62	1.15	92	7.269	40.2	122	3.57	91	7.264	38.8	186	1.4	100	7.342	38.3	86	0.67	96
O2_3h	O2_3h_10	7.447	33.8	71	0.31	92	7.228	45.9	165	1.21	94	7.239	42	195	1.35	100	7.35	37.3	93	1.67	96
O2_3h	O2_3h_11	7.413	40.6	88	1.17	97	7.255	45.6	183	1.21	96	7.386	34.4	170	1.35	99	7.386	44.4	110	0.35	94
O2_3h	O2_3h_12	7.416	40.3	87	1.17	97	7.215	31.9	129	1.98	96	7.369	34.5	178	0.84	99	7.369	34.5	108	0.44	99
O2_3h	O2_3h_13	7.415	36.7	67	1.19	93	7.265	43.5	147	1.79	99	7.427	36.3	135	1.44	98	7.427	36.3	95	0.44	95
O2_3h	O2_3h_14	7.416	36.6	66	1.19	93	7.226	36.3	124	1.77	99	7.426	37.2	147	1.29	96	7.426	37.2	97	1.29	96
O2_3h	O2_3h_15	7.467	32	78	0.72	97	7.376	36.1	141	1.77	99	7.356	39	166	2.04	100	7.427	36.3	85	0.44	97
O2_3h	O2_3h_16	7.468	31.9	88	0.72	97	7.335	36.9	123	1.55	99	7.348	34	181	1.29	100	7.426	37.2	97	1.29	96
	Mean	7.41662	37.9625	76.375	0.856875	94.4375	7.2815	37.675	146.125	2.27563	98.1875	7.32	37.975	175.25	1.41125	99.125	7.38262	37.375	98.375	0.975	95.6875
	STD	0.0325697	4.0661	8.71684	0.293137	2.82769	0.0435569	4.46789	33.8681	0.763064	2.61327	0.0597059	5.03819	15.9604	0.297408	1.0247	0.0627364	4.05208	9.549	0.51169	1.40089
O2_5h	O2_5h_1	7.366	40.1	71	0.62	90	7.309	42.1	150	2.29	99	7.348	45.8	174	0.94	100	7.342	39.2	104	0.35	98
O2_5h	O2_5h_2	7.373	39.2	64	0.72	90	7.271	36.3	165	2.29	99	7.322	34.5	184	1.42	100	7.345	33.5	103	0.44	98
O2_5h	O2_5h_3	7.462	38.1	78	0.42	96	7.174	36.1	164	2.99	96	7.293	37.1	216	1.42	100	7.361	41.6	105	1.44	96
O2_5h	O2_5h_4	7.468	37.4	76	0.54	96	7.167	36.9	167	3.09	99	7.327	33.1	166	1.42	96	7.365	31.3	104	1.29	98
O2_5h	O2_5h_5	7.363	35.9	65	0.92	88	7.324	30.7	159	1.81	99	7.292	35.9	181	1.31	100	7.365	31.6	104	0.34	98
O2_5h	O2_5h_6	7.357	36.6	66	0.82	88	7.28	35.3	175	1.81	99	7.293	38.8	190	1.31	99	7.368	34.9	103	1.34	98
O2_5h	O2_5h_7	7.432	34.8	72	0.42	95	7.332	38.9	165	2.21	99	7.277	42	182	1.28	99	7.324	36.9	95	0.93	97
O2_5h	O2_5h_8	7.433	38.8	74	0.54	95	7.289	33.1	181	1.41	99	7.299	40.5	192	1.28	100	7.458	30.8	92	1.25	98
O2_5h	O2_5h_9	7.428	39.5	76	0.34	95	7.321	40.2	168	1.98	99	7.292	43.4	186	1.7	99	7.441	30.5	91	1.25	98
O2_5h	O2_5h_10	7.413	40.6	78	1.17	97	7.28	45.9	183	1.98	99	7.457	31.8	195	1.7	100	7.45	39.2	85	1.25	97
O2_5h	O2_5h_11	7.416	40.3	87	1.17	97	7.403	34.3	129	1.74	99	7.441	33.4	170	1.7	99	7.451	29.1	84	1.25	97
O2_5h	O2_5h_12	7.467	32	78	0.72	97	7.359	33.8	147	2.29	99	7.258	36.3	178	1.4	100	7.46	34.4	95	1.27	98
O2_5h	O2_5h_13	7.418	30.1	83	1.15	96	7.367	38.4	124	3.99	96	7.456	38.2	143	0.4	99	7.463	38.2	95	1.27	98
O2_5h	O2_5h_14	7.426	28.5	81	1.69	96	7.325	49.4	141	1.81	99	7.45	34.4	154	1.35	99	7.476	30.6	94	1.21	98
O2_5h	O2_5h_15	7.382	43	76	1.28	95	7.372	39.8	123	3.21	99	7.293	34.5	159	1.31	100	7.479	40.4	93	1.21	98
O2_5h	O2_5h_16	7.387	38.5	86	1.09	96	7.33	41.5	140	2.21	99	7.436	36.3	172	1.28	100	7.441	32.9	96	0.2	98
	Mean	7.41194	37.0875	75.6875	0.850625	94.1875	7.30644	38.2937	155.062	2.31937	98.625	7.34587	37.25	177.625	1.32625	99.375	7.41181	34.6938	96.4375	1.01812	97.6875
	STD	0.037054	3.98629	6.90622	0.379253	3.20871	0.0643293	4.84926	19.3923	0.674571	1.0247	0.0740611	3.96653	17.5457	0.312599	1.0247	0.055582	4.03889	6.78202	0.423371	0.60208

## Sheet: ELISA
Group	Animal number	Baseline (ug/ml)		PR180 (ug/ml)		PR360 (ug/ml)
		cTnT	S100B	cTnT	S100B	cTnT	S100B
NNC	NNC_1	19.9104	10.7419
NNC	NNC_2	35.002	3.22919	199.561	63.1941	217.079	109.715
NNC	NNC_3	29.8379	7.92463	222.421	41.8118	213.74	95.4548
NNC	NNC_4	43.2378	2.1144	140.508	61.7493	149.189	63.5455
NNC	NNC_5	24.4957	3.012
NNC	NNC_6	26.3209	11.6087	90.4256	40.9449	160.096	48.4576
NNC	NNC_7	28.1017	4	130.212	70.9957	142.957	73.5455
NNC	NNC_8	22.4924	8.57476	169.89	69.9648	121.588	59.2112
NNC	NNC_9	21.0193	6.19093	103.715	46.435	147.409	60.8824
NNC	NNC_10	11.2112	4.20654	210.179	110.168	187.475	110.394
NNC	NNC_11	38.2625	5.2675	115.801	101.788	135.289	77.6415
NNC	NNC_12	37.9461	8.025	200.162	98.0829	192.594	114.276
NNC	NNC_13	43.3248	9.81	105.582	64.0609	110.459	85.4432
NNC	NNC_14	28.1381	10.455	176.625	38.3443	229.421	85.7322
NNC	NNC_15	28.2963	8.12	206.152	80.8941	241.564	75.9195
NNC	NNC_16	79.5518	2.8375	131.605	77.4775	175.01	96.4
	Mean	32.3218	6.63238	157.346	68.9937	173.134	82.6156
	STD	15.3276	3.16577	45.5691	23.0716	41.4655	20.7241
O2_0h	O2_0h_1	51.7356	2.46536	112.009	31.1191	136.428	22.5478
O2_0h	O2_0h_2	59.0139	6.51728	89.8198	32.3546	96.6147	66.5619
O2_0h	O2_0h_3	44.8399	2.00147	90.7753	38.7637	142.055	77.9147
O2_0h	O2_0h_4	64.6332	13.5984	214.039	31.6596	115.304	45.3625
O2_0h	O2_0h_5	33.5163	10.1488	179.533	52.5086	212.977	24.3238
O2_0h	O2_0h_6	25.4597	2.53834	143.554	76.4463	213.826	43.0883
O2_0h	O2_0h_7	15.3946	2.34821	181.304	74.5621	185.611	38.7974
O2_0h	O2_0h_8	17.9111	8.18516	245.264	20.8158	231.864	64.7133
O2_0h	O2_0h_9	35.1423	6.15444	256.586	24.6187	230.575	57.7286
O2_0h	O2_0h_10	39.2829	2.47099	105.825	17.1384	105.961	49.9707
O2_0h	O2_0h_11	13.5036	4.86477	128.557	38.7107	136.61	29.5613
O2_0h	O2_0h_12	19.4491	3.74437	120.591	30.6601	137.944	43.2437
O2_0h	O2_0h_13	19.8838	6.33192	87.9688	64.2534	152.219	76.1784
O2_0h	O2_0h_14	31.6183	6.17748	130.884	35.922	181.429	60.7466
O2_0h	O2_0h_15	11.0617	7.18132	127.959	37.9319	159.352	49.4352
O2_0h	O2_0h_16	28.8782	16.025	177.473	49.0075	131.291	67.84
	Mean	31.9578	6.29708	149.509	41.0295	160.629	51.1259
	STD	16.3829	4.10911	53.9933	17.8461	43.7341	17.3203
O2_1h	O2_1h_1	56.4113	2.00147	159.786	21.8144	126.448	72.3537
O2_1h	O2_1h_2	31.0213	8.80291	83.0249	15.5984	195.99	43.0107
O2_1h	O2_1h_3	36.6712	9.65231	118.997	20.1488	155.964	58.7257
O2_1h	O2_1h_4	31.4009	5.53834	89.5013	31.0418	186.965	19.5363
O2_1h	O2_1h_5	40.8399	6.51728	63.2773	41.3119	164.822	27.7987
O2_1h	O2_1h_6	34.6332	6.83131	134.199	40.3081	179.003	69.9224
O2_1h	O2_1h_7	13.5036	6.33192	97.1294	32.698	133.248	42.7178
O2_1h	O2_1h_8	9.44913	6.17748	96.8587	19.4215	135.909	38.7975
O2_1h	O2_1h_9	14.8838	7.18132	125.442	26.2024	154.212	37.8455
O2_1h	O2_1h_10	31.0617	9.26622	115.692	12.7814	72.5939	25.7015
O2_1h	O2_1h_11	28.8782	5.32808	62.2116	34.1488	69.8234	51.761
O2_1h	O2_1h_12	13.5036	6.94966	72.5939	30.7448	145.483	26.9553
O2_1h	O2_1h_13	39.2829	6.94966	104.802	52.1962	125.858	64.2525
O2_1h	O2_1h_14	41.2682	3.55205	67.5623	60.2879	91.359	55.0953
O2_1h	O2_1h_15	30.0461	14.025	79.5537	28.1725	80.3522	42.9325
O2_1h	O2_1h_16	21.3402	8.49404	82.818	32.8684	143.858	23.4674
	Mean	29.6372	7.09994	97.0905	31.2341	135.118	43.8046
	STD	12.5633	2.7089	27.8035	12.785	39.5276	16.8567
O2_3h	O2_3h_1	60.4483	6.94966	59.2829	20.2312	79.2829	52.8175
O2_3h	O2_3h_2	44.3711	5.94967	140.038	19.9996	125.944	41.5436
O2_3h	O2_3h_3	51.4716	3.55205	41.3001	26.872	59.986	43.7829
O2_3h	O2_3h_4	57.4049	8.49404	121.14	36.3699	124.113	24.8644
O2_3h	O2_3h_5	46.6712	5.09642	133.774	40.4625	119.76	23.8605
O2_3h	O2_3h_6	31.4009	7.49019	149.275	20.3872	126.747	17.1425
O2_3h	O2_3h_7	28.8782	8.10794	108.01	34.2343	99.0253	32.8684
O2_3h	O2_3h_8	23.5036	8.64847	121.905	14.3074	117.452	18.1964
O2_3h	O2_3h_9	39.2829	8.03072	109.446	20.5693	107.19	13.9051
O2_3h	O2_3h_10	30.0461	2.46536	76.2998	43.1561	116.863	25.785
O2_3h	O2_3h_11	21.3402	3.00147	68.2438	13.5836	83.7526	10.2283
O2_3h	O2_3h_12	16.7749	5.2645	106.712	15.5984	100.45	23.4567
O2_3h	O2_3h_13	12.0617	10.1488	107.805	17.2196	74.6657	17.3822
O2_3h	O2_3h_14	36.5224	3.53834	50.4436	22.051	64.1495	22.9598
O2_3h	O2_3h_15	12.9111	18.455	80.4496	26.3975	88.3712	23.0325
O2_3h	O2_3h_16	12.9728	6.51728	101.672	10.3077	104.121	19.9129
	Mean	32.8789	6.98187	98.4873	23.8592	99.492	25.7337
	STD	15.9557	3.80354	32.4919	9.91537	22.1684	11.5446
O2_5h	O2_5h_1	46.6712	5.09642	110.098	14.3626	108.824	38.6092
O2_5h	O2_5h_2	31.4009	7.49019	113.177	14.9804	107.975	37.4898
O2_5h	O2_5h_3	50.8399	8.10794	81.4324	16.1387	135.154	38.4548
O2_5h	O2_5h_4	36.6332	8.64847	140.828	21.6212	75.0622	43.2044
O2_5h	O2_5h_5	58.5163	8.03072	151.929	24.3238	131.332	45.2893
O2_5h	O2_5h_6	35.4597	8.03072	146.09	29.2658	106.382	42.7411
O2_5h	O2_5h_7	28.8782	8.95735	135.698	47.3009	91.4618	27.7051
O2_5h	O2_5h_8	23.5036	8.10794	131.361	41.1959	102.624	43.3315
O2_5h	O2_5h_9	39.2829	4.1698	72.4618	23.291	124.331	36.1213
O2_5h	O2_5h_10	30.0461	6.11889	76.6977	23.8713	106.712	40.1838
O2_5h	O2_5h_11	11.3402	2.00147	50.0881	28.6342	107.668	65.7682
O2_5h	O2_5h_12	16.7749	13.423	71.7356	15.5984	146.686	15.2268
O2_5h	O2_5h_13	30.0461	10.1488	108.146	38.5376	105.62	33.5395
O2_5h	O2_5h_14	37.4716	4.4275	54.873	29.805	65.4721	59.9425
O2_5h	O2_5h_15	14.9111	1.53834	78.8223	14.1465	94.0436	52.8974
O2_5h	O2_5h_16	16.9728	6.51728	97.8061	11.0238	71.7356	43.8924
	Mean	31.7968	6.92593	101.328	24.6311	105.068	41.5248
	STD	13.3053	3.01692	33.1516	10.6611	22.5448	11.8185

## Sheet: IQ
Group	Animal number	BL	PR5	PR30	PR60	PR120	PR180	PR240	PR300	PR360
NNC	NNC_1	1.1252	0.0131	0.2794	0.214
NNC	NNC_2	0.8836	0.0124	0.2321	0.4308	0.4702	0.5423	0.545	0.4741	0.5135
NNC	NNC_3	1.1606	0.0227	0.1996	0.4009	0.607	0.6584	0.7517	0.6498	0.7049
NNC	NNC_4	0.95595	0.0284	0.154575	0.211125	0.374175	0.614325	0.64545	0.652575	0.55785
NNC	NNC_5	1.0158	0.0576	0.2185
NNC	NNC_6	0.91819	0.0623	0.15302	0.25214	0.39039	0.56126	0.61516	0.525	0.33901
NNC	NNC_7	0.8887	0.0402	0.0955	0.1922	0.326	0.4978	0.6172	0.5924	0.6143
NNC	NNC_8	1.0586	0.0317	0.1773	0.3948	0.5492	0.6274	0.6227	0.5133	0.5406
NNC	NNC_9	0.823	0.0527	0.1045	0.3062	0.4149	0.4435	0.5608	0.4514	0.4768
NNC	NNC_10	0.91485	0.0324	0.05565	0.1356	0.350775	0.473175	0.5586	0.553575	0.52515
NNC	NNC_11	1.1382	0.0141	0.29	0.3889	0.5114	0.7163	0.7455	0.4777	0.5326
NNC	NNC_12	0.957375	0.0215	0.1122	0.2757	0.494025	0.67965	0.56025	0.482175	0.571275
NNC	NNC_13	0.9238	0.0385	0.0978	0.2365	0.4128	0.551	0.5447	0.6427	0.7416
NNC	NNC_14	0.942825	0.0606	0.302475	0.43005	0.507075	0.5865	0.5247	0.458625	0.441225
NNC	NNC_15	1.0561	0.0154	0.021	0.0842	0.1789	0.4833	0.6639	0.6928	0.8261
NNC	NNC_16	0.868275	0.0161	0.083175	0.230325	0.40335	0.525	0.6012	0.59385	0.7074
	MEAN	0.976942	0.0324812	0.16105	0.278896	0.427871	0.568565	0.611204	0.554286	0.578022
	STD	0.103371	0.0177497	0.0862208	0.10913	0.107352	0.0823132	0.0713608	0.0825435	0.129915
O2_0h	O2_0h_1	0.7922	0.0004	0.0121	0.2256	0.388	0.5166	0.542	0.6312	0.7805
O2_0h	O2_0h_2	0.8189	0.0129	0.0816	0.3531	0.5433	0.7251	0.659	0.6582	0.6548
O2_0h	O2_0h_3	0.8776	0.1076	0.237333	0.504933	0.742133	0.797733	0.860267	0.825467	0.8976
O2_0h	O2_0h_4	0.9424	0.0176	0.0339	0.3221	0.6441	0.6476	0.6651	0.6449	0.6092
O2_0h	O2_0h_5	0.7478	0.0344	0.1867	0.1473	0.4487	0.4508	0.4602	0.5813	0.6066
O2_0h	O2_0h_6	1.0711	0.0428	0.0179	0.2507	0.5544	0.6373	0.7215	0.8011	0.562
O2_0h	O2_0h_7	0.8243	0.03	0.0834	0.0751	0.2842	0.3073	0.4517	0.5625	0.5625
O2_0h	O2_0h_8	0.9939	0.0386	0.0207	0.2497	0.4093	0.463	0.6936	0.6707	0.5623
O2_0h	O2_0h_9	1.055	0.0826	0.1302	0.4285	0.603	0.5326	0.6561	0.7024	0.6639
O2_0h	O2_0h_10	1.1717	0.0753	0.1126	0.5387	0.7821	0.7608	0.8527	0.636	0.5771
O2_0h	O2_0h_11	0.9391	0.0235	0.2429	0.5086	0.5998	0.648	0.5981	0.5982	0.6065
O2_0h	O2_0h_12	0.7637	0.1066	0.4081	0.4308	0.5227	0.5202	0.5532	0.6965	0.7128
O2_0h	O2_0h_13	1.0413	0.0218	0.4408	0.5784	0.724	0.7167	0.6995	0.8667	0.6032
O2_0h	O2_0h_14	0.9812	0.0136	0.1183	0.2661	0.7107	0.6349	0.7058	0.8057	0.704
O2_0h	O2_0h_15	1.0904	0.1016	0.1955	0.5121	0.7212	0.6863	0.628	0.5697	0.6059
O2_0h	O2_0h_16	0.9626	0.022	0.3599	0.4907	0.6232	0.5948	0.6541	0.5558	0.5464
	Mean	0.942075	0.0457063	0.167621	0.367652	0.581302	0.602483	0.650054	0.675398	0.640956
	STD	0.1275	0.0364323	0.138689	0.152881	0.143244	0.129961	0.114833	0.100286	0.0940985
O2_1h	O2_1h_1	0.8991	0.0148	0.3813	0.5361	0.5684	0.5562	0.3945	0.4772	0.4479
O2_1h	O2_1h_2	1.1296	0.1308	0.5032	0.6267	0.4913	0.6881	0.5393	0.5177	0.6536
O2_1h	O2_1h_3	1.01093	0.00786667	0.529467	0.614667	0.695733	0.887333	0.4252	0.552133	0.640933
O2_1h	O2_1h_4	0.9687	0.0122	0.5529	0.6113	0.6772	0.6901	0.6713	0.5119	0.4921
O2_1h	O2_1h_5	0.8992	0.0425	0.4861	0.5639	0.637	0.6189	0.6898	0.6542	0.6342
O2_1h	O2_1h_6	0.8582	0.0167	0.2753	0.4365	0.4945	0.6197	0.7229	0.4531	0.5662
O2_1h	O2_1h_7	0.9515	0.1352	0.0295	0.6116	0.7355	0.691	0.7384	0.5438	0.467
O2_1h	O2_1h_8	0.9252	0.0234	0.4227	0.6233	0.6143	0.6407	0.5888	0.4531	0.5511
O2_1h	O2_1h_9	0.8561	0.021	0.2863	0.3029	0.3845	0.5021	0.5842	0.5035	0.3929
O2_1h	O2_1h_10	0.8597	0.0087	0.4517	0.5533	0.5743	0.6109	0.5813	0.3972	0.4147
O2_1h	O2_1h_11	0.8702	0.0289	0.5003	0.5997	0.612	0.6984	0.6634	0.432	0.4636
O2_1h	O2_1h_12	0.8383	0.0056	0.5756	0.57	0.567	0.6298	0.4493	0.4828	0.3985
O2_1h	O2_1h_13	1.0058	0.0016	0.3945	0.5289	0.6693	0.5775	0.6227	0.5939	0.4744
O2_1h	O2_1h_14	0.9013	0.0221	0.2735	0.4494	0.5538	0.5543	0.6254	0.467	0.4214
O2_1h	O2_1h_15	0.9982	0.0386	0.0119	0.5348	0.608	0.6857	0.6737	0.6698	0.6456
O2_1h	O2_1h_16	1.008	0.034	0.1176	0.3221	0.4949	0.5645	0.7094	0.7861	0.638725
	Mean	0.936252	0.0339979	0.361992	0.530323	0.586108	0.638452	0.604975	0.530965	0.518929
	STD	0.0793723	0.0403952	0.181048	0.102221	0.0902943	0.089016	0.1063	0.101502	0.0980621
O2_3h	O2_3h_1	0.9172	0.00027	0.2706	0.4739	0.7113	0.7168	0.8151	0.7303	0.5876
O2_3h	O2_3h_2	0.9336	0.00027	0.2931	0.5009	0.5748	0.6168	0.6917	0.8768	0.9125
O2_3h	O2_3h_3	0.7758	0.00089	0.4608	0.6166	0.6621	0.5905	0.4884	0.4342	0.6681
O2_3h	O2_3h_4	0.9961	0.0016	0.4691	0.5922	0.6376	0.62	0.5083	0.4641	0.6787
O2_3h	O2_3h_5	0.869867	0.0117333	0.579067	0.806	0.802667	0.893867	0.697867	0.661067	0.608133
O2_3h	O2_3h_6	0.9776	0.0022	0.5333	0.5103	0.5497	0.6035	0.5944	0.7871	0.5536
O2_3h	O2_3h_7	0.8285	0.0001	0.1542	0.4343	0.4913	0.5081	0.5808	0.7049	0.5109
O2_3h	O2_3h_8	0.9032	0.0012	0.4099	0.4905	0.5277	0.5942	0.5824	0.5004	0.5206
O2_3h	O2_3h_9	0.814533	0.0477333	0.266267	0.412133	0.6536	0.581733	0.774133	0.807733	0.738667
O2_3h	O2_3h_10	0.8439	0.0076	0.4356	0.4969	0.5112	0.5466	0.5196	0.5147	0.6327
O2_3h	O2_3h_11	0.8478	0.0943	0.4627	0.4627	0.5396	0.6061	0.5914	0.8377	0.5251
O2_3h	O2_3h_12	0.9737	0.0261	0.6494	0.7075	0.8159	0.5508	0.7181	0.6547	0.5756
O2_3h	O2_3h_13	1.087	0.0492	0.5102	0.6901	0.7814	0.742	0.7592	0.9855	0.861
O2_3h	O2_3h_14	1.0535	0.0588	0.1457	0.5671	0.7137	0.7151	0.7593	0.6853	0.6914
O2_3h	O2_3h_15	1.002	0.076	0.6467	0.6788	0.726	0.6767	0.7609	0.662	0.7162
O2_3h	O2_3h_16	1.0057	0.0345	0.3663	0.5106	0.5961	0.5975	0.5535	0.629	0.623
	Mean	0.926875	0.025781	0.415808	0.559408	0.643417	0.635019	0.649694	0.683469	0.650238
	STD	0.0913957	0.0308406	0.156437	0.112356	0.106934	0.0947231	0.108289	0.154539	0.115969
O2_5h	O2_5h_1	1.0726	0.0093	0.5458	0.7128	0.8628	0.8134	0.9125	0.9738	0.6325
O2_5h	O2_5h_2	0.8652	0.0225	0.1922	0.3889	0.3932	0.4697	0.5886	0.4397	0.5106
O2_5h	O2_5h_3	1.0879	0.0428	0.6296	0.7624	0.8123	0.8273	0.8035	0.6222	0.5395
O2_5h	O2_5h_4	0.8798	0.0342	0.0136	0.3615	0.485	0.5242	0.4856	0.4639	0.3841
O2_5h	O2_5h_5	0.9447	0.0128	0.0621	0.4907	0.6888	0.6243	0.6133	0.5368	0.5726
O2_5h	O2_5h_6	0.8893	0.0194	0.3415	0.5671	0.6635	0.628	0.5712	0.6522	0.3932
O2_5h	O2_5h_7	1.0486	0.0545	0.1886	0.4245	0.7095	0.6623	0.7924	0.7086	0.5612
O2_5h	O2_5h_8	0.9376	0.0197	0.5078	0.6398	0.6312	0.6009	0.7227	0.4015	0.4554
O2_5h	O2_5h_9	0.9168	0.0139	0.5757	0.5861	0.6446	0.6172	0.5054	0.7432	0.4499
O2_5h	O2_5h_10	1.0932	0.0346	0.6089	0.7494	0.7289	0.804	0.5721	0.7379	0.6336
O2_5h	O2_5h_11	0.9291	0.0036	0.1994	0.3878	0.5652	0.6685	0.7644	0.6529	0.6714
O2_5h	O2_5h_12	1.057	0.0935	0.4832	0.665	0.727	0.7577	0.779	0.7064	0.6039
O2_5h	O2_5h_13	0.8692	0.0538	0.4752	0.6487	0.6998	0.6998	0.6489	0.457	0.5063
O2_5h	O2_5h_14	0.7928	0.0098	0.4695	0.6095	0.7009	0.6433	0.65	0.3327	0.3934
O2_5h	O2_5h_15	0.9522	0.0454	0.5312	0.6288	0.6652	0.6187	0.812	0.456	0.6378
O2_5h	O2_5h_16	1.0264	0.0225	0.3796	0.6233	0.6197	0.6708	0.6884	0.6992	0.5701
	Mean	0.96015	0.0307688	0.387744	0.577894	0.66235	0.664381	0.681875	0.599	0.532219
	STD	0.0926221	0.0231643	0.197948	0.130061	0.113587	0.0991755	0.122353	0.167024	0.094623

## Sheet: HDS
Group	Animal number	Score
NNC	NNC_2	4
NNC	NNC_3	4
NNC	NNC_8	4
NNC	NNC_9	4
NNC	NNC_12	3
	MEAN	3.8
	STD	0.447214
O2_0h	O2_0h_4	4
O2_0h	O2_0h_6	3
O2_0h	O2_0h_9	4
O2_0h	O2_0h_10	4
O2_0h	O2_0h_15	3
	Mean	3.6
	STD	0.547723
O2_1h	O2_1h_3	3
O2_1h	O2_1h_4	4
O2_1h	O2_1h_11	4
O2_1h	O2_1h_14	4
	Mean	3.75
	STD	0.5
O2_3h	O2_3h_1	3
O2_3h	O2_3h_2	2
O2_3h	O2_3h_5	3
O2_3h	O2_3h_6	3
O2_3h	O2_3h_7	2
O2_3h	O2_3h_9	3
O2_3h	O2_3h_11	2
O2_3h	O2_3h_12	2
O2_3h	O2_3h_13	3
O2_3h	O2_3h_14	3
O2_3h	O2_3h_15	2
O2_3h	O2_3h_16	3
	Mean	2.58333
	STD	0.514929
O2_5h	O2_5h_2	3
O2_5h	O2_5h_4	2
O2_5h	O2_5h_6	3
O2_5h	O2_5h_10	3
O2_5h	O2_5h_13	3
O2_5h	O2_5h_14	2
O2_5h	O2_5h_16	3
	Mean	2.71429
	STD	0.48795
